# Supplementary material for: Thermal-comfort evaluation of and plan for public space of Maling Village, Henan, China
Source: PLoS One. 2021 Sep 20;16(9):e0256439. doi: 10.1371/journal.pone.0256439 (PMC8452085; doi:10.1371/journal.pone.0256439)
Supplement: S3 File — (XLSX) [file pone.0256439.s003.xlsx]

## Sheet: Sheet1
Microclimate parameters at each measurement point in the square.								Microclimate parameters at each measurement point in the street.								Microclimate parameters at each measurement point in green space.
		Air temperature								Air temperature									Air temperature
point time	point1	point2	point4	point14			point time	point3	point5	point7	point8	point11	point12	point15			point time	point6	point9	point10	point13
06:00:00	27.9	27.4	26.7	29.5			06:00:00	30.2	30.7	29.5	30.1	29.8	28.9	28.6			06:00:00	28	26.9	27.3	28.3
08:00:00	30.3	29.5	28.7	31.3			08:00:00	32.3	34.7	31.3	31.7	33.5	30.8	30.7			08:00:00	28.8	27.1	28.1	29.9
10:00:00	32.1	30.7	31.1	32.5			10:00:00	33.9	36.9	34.2	32	35.2	32.1	31			10:00:00	30.5	27.7	28.9	33.9
12:00:00	35.9	34.9	35.5	35.8			12:00:00	37.6	37.8	35.6	33.9	37.4	33.5	32.7			12:00:00	32.8	29.8	30.6	35.3
14:00:00	38.3	36.8	36.7	38.5			14:00:00	37.9	38.7	37.2	35.5	38.6	35.9	34.9			14:00:00	33.8	31.9	32.8	36.8
16:00:00	38.8	35.3	36.1	37.9			16:00:00	37.5	38.4	36.9	34.8	37.9	36.6	35.5			16:00:00	32.4	30.8	31	35.5
18:00:00	35.6	33.8	34.2	33.7			18:00:00	35.8	37.8	35.9	33.8	36.7	33.8	31.7			18:00:00	30.4	29.7	29.7	33.9
20:00:00	31.1	32.1	31.5	32.1			20:00:00	35	35.5	32.8	31.8	35.8	31.1	30.3			20:00:00	29.9	27.5	27.9	30.3
		Relative humidity								Relative humidity									Relative humidity
point time	point1	point2	point4	point14			point time	point3	point5	point7	point8	point11	point12	point15			point time	point6	point9	point10	point13
06:00:00	75.2	76.8	74.8	73.5			06:00:00	61.3	58.4	68.6	69.6	60.2	67.9	71.9			06:00:00	80.5	84.2	82.2	72.6
08:00:00	70.6	73.4	72.8	68.1			08:00:00	58.2	57.8	62.9	64.5	58.6	66.5	69.1			08:00:00	72.3	79.5	76.1	70.6
10:00:00	60.4	69.6	63.2	62.2			10:00:00	54.9	50.2	60.6	61.3	51.1	62.6	67.2			10:00:00	70.8	76.4	73.5	68.4
12:00:00	54.7	59.2	58.1	47.5			12:00:00	49.9	42.7	50.6	52.3	47.8	54.4	60.1			12:00:00	65.5	71.9	69.8	64.3
14:00:00	45.2	50.7	49.3	47.5			14:00:00	39.9	36.2	43.6	46.5	38.1	50.2	54.9			14:00:00	63.1	70.6	67.2	62.9
16:00:00	44.3	50.6	48.1	42.6			16:00:00	40.2	35.1	49.2	51.2	39.2	53.4	58.1			16:00:00	62.6	71.3	69.3	60.1
18:00:00	60.6	67.1	63.2	62.9			18:00:00	48.8	40.4	51.4	55.2	47.1	60.9	66.8			18:00:00	72.1	80.6	76.9	69.1
20:00:00	70.2	77.7	74.5	65.9			20:00:00	55.9	50.5	62	63.9	51.5	64.3	68.5			20:00:00	79.7	88.5	86.9	74.1
		Wind speed								Wind speed									Wind speed
point time	point1	point2	point4	point14			point time	point3	point5	point7	point8	point11	point12	point15			point time	point6	point9	point10	point13
06:00:00	1.151	1.111	1.428	0.606			06:00:00	0.998	0.234	0.321	0.563	1.131	1.299	1.483			06:00:00	1.784	0.563	0.342	1.893
08:00:00	1.142	1.201	1.012	0.814			08:00:00	1.342	0.456	0.348	0.762	1.11	1.234	1.591			08:00:00	1.892	0.895	0.456	1.39
10:00:00	0.813	0.902	1.102	0.921			10:00:00	1.983	0.681	0.562	0.543	1.445	0.567	1.493			10:00:00	2.052	1	0.987	2.831
12:00:00	1.411	0.815	1.622	0.906			12:00:00	1.843	0.782	0.925	0.582	1.189	1.345	1.381			12:00:00	2	0.567	1.11	1.912
14:00:00	1.524	1.412	1.751	1.245			14:00:00	1.998	0.592	1.035	0.367	1.567	1.059	1.673			14:00:00	1.543	0.635	0.756	1.723
16:00:00	1.414	1.314	1.901	1.104			16:00:00	1.723	0.789	0.653	0.621	1.343	0.721	1.482			16:00:00	1.342	0.541	0.921	0.928
18:00:00	1.822	0.714	1.504	0.812			18:00:00	1.687	1.004	0.961	0.773	1.139	0.111	1.573			18:00:00	1.372	0.956	0.563	1.567
20:00:00	1.122	1.104	1.917	0.958			20:00:00	1.112	0.654	0.673	0.461	1.123	0.672	0.954			20:00:00	1.367	0.456	0.234	1.567
	Black ball temperature								Black ball temperature									Black ball temperature
point time	point1	point2	point4	point14			point time	point3	point5	point7	point8	point11	point12	point15			point time	point6	point9	point10	point13
06:00:00	30.8	30.1	29.9	30			06:00:00	31.2	32	32.5	31.8	33.8	32.9	34			06:00:00	28.9	27.6	27.3	29.3
08:00:00	32.4	31	30.8	31.4			08:00:00	34.9	36.8	34.5	35.4	34.9	34.8	36			08:00:00	29.3	28.4	28.6	28.1
10:00:00	36.2	35.5	35.2	37.2			10:00:00	36.5	39.5	36.9	36.4	40	38.5	38.9			10:00:00	33.6	30.6	29.4	36.5
12:00:00	40.6	38.1	39.2	39.5			12:00:00	41.2	42.5	41.5	40.1	43.1	40.9	39			12:00:00	40.8	38.7	36.4	45.1
14:00:00	43.5	39.9	41.2	41.9			14:00:00	46.6	48.1	43	41.5	45.2	41.8	40.9			14:00:00	44.7	39.4	38.1	46.1
16:00:00	42.1	39.2	40.1	42.1			16:00:00	47	47.2	45.2	42.3	43.9	42.2	39.6			16:00:00	44.6	36.4	37.1	39.6
18:00:00	39.1	37.8	39.8	41.2			18:00:00	42.2	41.1	39.2	37.1	40.1	39.5	38.2			18:00:00	32.5	32.7	31.9	32.1
20:00:00	37.2	35	34.4	35.4			20:00:00	37.3	36	35.4	36.4	36	33.3	35			20:00:00	30.8	31.4	28.7	29.4
